# Supplementary material for: DIY enzyme labelled fluorescence alcohol (ELFA) standard production protocol to quantify single-cell phosphatase activity (SCPA) of microplankton
Source: Heliyon. 2020 Nov 26;6(11):e05582. doi: 10.1016/j.heliyon.2020.e05582 (PMC7701348; doi:10.1016/j.heliyon.2020.e05582)
Supplement: ELFA_protocol_data_set-3.xlsx [file mmc1.xlsx]

## Sheet: Table S1
Fig1 A			Fig1 A			Fig1 A			Fig1 B						Fig1 C						Fig1 D, E and F						Fig 1 F
time_min	ELFP3_RFU		time_min	ELF_RFU_low_sens		aprox_time_min	RFU_ELF		provisional_ELFA_conc_mM	meas1_sens60	meas2_sens60	average	SD		time_min	MUFP1	MUFP2	MUFP3	MUFP4		provisional_MUF_conc_mM	MUF1_RFU	MUF2_RFU	MUF3_RFU	MUF4_RFU		MUF_conc_mM	MUF_comm_cal1	MUF_comm_cal2
0	7		0	1		0	3		1.5000000	1208	1191	1199.5	12.0208153		0	377	374	185	385		1.5	11998	12054	11618	11989		0.000e+00	0	0
1.56667	162		0.95	261		0.5	168		1.4625000	1159	1146	1152.5	9.1923882		0.5	3618	3248	7095	5869		1.5	11790	11839	11396	11790		0.000e+00	6	3
3.06667	152		2.41667	246		1	223		1.4625000	1139	1131	1135.0	5.6568542		1	4745	4078	7199	7159		1.3	14546	14031	14183	14907		3.125e-05	0	0
4.56667	168		3.9	280		2.25	257		1.4625000	1118	1115	1116.5	2.1213203		2.25	5767	4766	7310	8499		1.20711	14522	14373	14140	13841		6.250e-05	6	4
6.05	194		5.38333	315		3.5	289		1.4259375	1153	1154	1153.5	0.7071068		3.5	6718	5426	7409	9861		1.0864	14935	14439	14205	14589		1.250e-04	1	4
7.55	228		6.88333	356		4.75	333		1.3902891	1148	1138	1143.0	7.0710678		4.75	7660	6092	7529	11021		0.977763	15212	15130	14951	15029		2.500e-04	26	25
9.05	264		8.38333	396		6	374		1.3555318	1152	1148	1150.0	2.8284271		6	8561	6743	7657	11877		0.684434	15401	15245	14822	15206		5.000e-04	40	41
10.55	305		9.88333	436		7.25	426		1.3216435	1161	1153	1157.0	5.6568542		7.25	9408	7394	7817	12407		0.479104	15262	15477	15364	15263		1.000e-03	91	88
12.05	356		11.3833	453		8.5	454		1.2886025	1136	1113	1124.5	16.2634560		8.5	10180	8014	7995	12679		0.143731	10757	11251	10935	11040
13.55	412		12.8833	471		9.75	486		1.2563874	1108	1095	1101.5	9.1923882		9.75	10852	8624	8199	12786		0.0431194	5048	5285	5276	5140
15.05	460		14.3833	509		10.75	554		1.2249777	1120	1114	1117.0	4.2426407		10.75	11780	9662	8720	12813		0.0129358	1793	1917	1923	1871
17.7	538		30.5	717		15.75	645		1.1943533	1135	1130	1132.5	3.5355339		15.75	12677	11221	10785	12753		0.00388074	546	612	623	587
22.7	610		41.6833	704		20.75	712		1.1644944	1135	1130	1132.5	3.5355339		20.75	12795	12196	11600	12660		0.00116422	161	197	188	177
27.7	670		53.5833	862		25.75	757		1.1353821	1152	1135	1143.5	12.0208153		25.75	12733	12640	11624	12611		0.000349267	50	55	60	59
32.7	684		64.4333	823		30.75	784		1.1069975	1152	1139	1145.5	9.1923882		30.75	12646	12749	11659	12557		0.00010478	15	24	20	16
37.7	677		75.8	786		35.75	800		1.0516476	1157	1141	1149.0	11.3137085		35.75	12574	12678	11690	12487
42.7	668		91.35	888		40.75	815		0.9990653	1153	1141	1147.0	8.4852814		40.75	12465	12554	11700	12418
47.8	679		104.983	803		45.75	822		0.9491120	1166	1155	1160.5	7.7781746		45.75	12370	12451	11695	12349
52.8	723		122.685	744		50.75	836		0.9016564	1184	1184	1184.0	0.0000000		50.75	12278	12354	11692	12275
57.8	813		142.517	776		55.75	847								55.75	12210	12267	11686	12206
62.8	910		155.217	694		60.75	846								60.75	12136	12196	11677	12135
67.8	951		173.967	637		65.75	850								65.75	12046	12121	11654	12052
72.8	1019		188.383	725		70.75	834								70.75	11978	12047	11612	11982
77.8	1071		194.483	748		81.75	837								81.75	11998	12054	11618	11989
82.8	1105		199.933	775		114.75	869								114.75	11790	11839	11396	11790
87.8	1124					132.75	903
92.8	1139					143.75	929
97.8	1135					155.75	924
102.8	1120					159.75	926
107.8	1123					167.75	903
112.8	1119					171.75	908
117.8	1111					175.75	918
122.8	1094					178.75	908
127.7	1078					182.75	939
132.7	1083					185.75	926
137.7	1075					189.75	928
						192.75	925
						196.75	944

## Sheet: Table S2
Fig 2 A												Fig 2 B								Fig 2 C								Fig 2 D								Fig 2 E
time_min	X1uM	X08uM	X06uM	X04uM	X02uM	X01uM	X005uM	X0025uM	X0uM			MUF_MUP_uM	MUFP1	MUFP2	MUFP3	MUF1	MUF2	MUF3		MUF_MUP_uM	MUFP1	MUFP2	MUFP3	MUF1	MUF2	MUF3		MUF_MUP_uM	MUFP1	MUFP2	MUFP3	MUF1	MUF2	MUF3		MUF_MUP_uM	MUFP1	MUFP2	MUFP3	MUF1	MUF2	MUF3
0	242	221	197	181	140	130	121	116	116.0	Fig2 B		1.000	242	245.0	258	4674	4566	4225		1.000	4738.0	4647.0	4817.0	3843	3801	3737		1.000	3951.0	3884	4021.0	3301	3288.0	3266		1.000	4738.0	4647.0	4817.0	4674	4566	4225
0	245	221	192	206	135	131	120	189	112.5	Fig2 B		0.800	221	221.0	223	3268	3980	3698		0.800	3711.0	3868.0	3754.0	3024	3066	2992		0.800	3081.0	3218	3125.0	2565	2594.0	2585		0.800	3711.0	3868.0	3754.0	3268	3980	3698
0	258	223	199	168	138	119	116	123	106.0	Fig2 B		0.600	197	192.0	199	2786	2897	2844		0.600	2885.0	2947.0	2935.0	2307	2305	2311		0.600	2388.0	2455	2535.0	1952	1984.0	1992		0.600	2885.0	2947.0	2935.0	2786	2897	2844
15	4439	3366	2310	2130	842	378	235	172	111.0			0.400	181	206.0	168	1777	1822	1792		0.400	2181.0	2086.0	2022.0	1428	1415	1450		0.400	1816.0	1729	1699.0	1208	1223.0	1227		0.400	2181.0	2086.0	2022.0	1777	1822	1792
15	4069	3338	2604	1764	866	495	256	247	109.5			0.200	140	135.0	138	784	727	793		0.200	910.0	939.0	927.0	701	622	690		0.200	748.0	795	789.0	597	549.0	599		0.200	910.0	939.0	927.0	784	727	793
15	4039	3321	2697	1687	861	300	224	171	101.5			0.100	130	131.0	119	356	465	356		0.100	486.0	496.0	320.0	324	400	319		0.100	404.0	420	271.0	292	363.0	282		0.100	486.0	496.0	320.0	356	465	356
30	4738	3711	2885	2181	910	486	225	166	111.5	Fig2 C and E		0.050	121	120.0	116	271	272	278		0.050	225.0	255.0	223.0	247	248	258		0.050	202.0	219	189.0	225	221.0	229		0.050	225.0	255.0	223.0	271	272	278
30	4647	3868	2947	2086	939	496	255	240	104.5	Fig2 C and E		0.025	116	189.0	123	166	162	188		0.025	166.0	240.0	164.0	153	150	166		0.025	148.0	210	141.0	288	133.0	150		0.025	166.0	240.0	164.0	166	162	188
30	4817	3754	2935	2022	927	320	223	164	100.5	Fig2 C and E		0.000	116	112.5	106	106	114	110		0.000	111.5	104.5	100.5	103	109	105		0.000	99.5	94	96.5	94	101.5	99		0.000	111.5	104.5	100.5	106	114	110
44	4603	3600	2797	2109	880	480	225	162	109.5
44	4533	3755	2861	2033	921	479	249	231	103.5
44	4681	3646	2868	1973	905	312	220	161	96.5
58	4515	3530	2746	2065	862	462	219	159	107.0
58	4445	3668	2812	1985	903	474	242	225	103.0
58	4593	3562	2799	1931	887	306	213	159	98.5
351	4108	3225	2498	1899	781	427	202	154	96.5
351	4114	3420	2625	1846	838	444	221	215	97.0
351	4269	3324	2618	1804	833	289	196	149	93.0
364	4001	3111	2419	1842	762	417	203	146	99.0
364	3946	3286	2525	1761	808	427	216	209	99.0
364	4107	3201	2578	1744	801	276	192	143	97.5
377	3951	3081	2388	1816	748	404	202	148	99.5
377	3884	3218	2455	1729	795	420	219	210	94.0
377	4021	3125	2535	1699	789	271	189	141	96.5
431	3913	3058	2345	1814	747	403	202	145	96.5	Fig2 D
431	3812	3173	2436	1690	790	625	216	200	99.5	Fig2 D
431	3987	3090	2455	1670	773	266	189	142	94.5	Fig2 D

## Sheet: Table S3
Fig 3 A											Fig 3 B			Fig 3 B			Fig 3 C			Fig 3 C			Fig 3 D																	Fig 3 E					Fig 3 E
t_min	X1_uM	X08_uM	X06_uM	X04_uM	X02_uM	X01_uM	X005_uM	X0025_uM	X0_uM		ELFP_conc	RFU		ELFP_conc	RFU		ELFP_conc	RFU		ELFP_conc	RFU		provisional_uM	ELFA1_R1_PR1	ELFA1_R2_PR1	ELFA2_R1_PR1	ELFA2_R2_PR1	ELFA3_R1_PR1	ELFA1_R1_PR2	ELFA1_R2_PR2	ELFA2_R1_PR2	ELFA2_R2_PR2	ELFA3_R1_PR2	ELFA3_R2_PR1	ELFA3_R2_PR2	ELFA1_real_prov_uM	ELFA2_real_prov_uM	ELFA3_real_prov_uM		provisional_ELFA	average	SD	ELFA2_real_prov_uM_5sup		provisional_ELFA	average	SD	ELFA2_real_prov_uM_6inf
0	136.5	130.5	135.5	139	133	133.5	133.5	134.5	135		1	860.5		0.2	129		1	647.5		0.1	111.5		1.2	717	719	1520	1520	775	717	713	1537	1524	776	750	753	1.44	1.63065	1.62298		1.2	1.3049	0.0213431	1.63065		0.2	0.476523	0.00115221	0.271774
0	136.5	134.5	140	133.5	127.5	134	134.5	130.5	128.5		0.8	647.5		0.1	128		0.8	543		0.05	112.5		1	596	600	1308	1286	643	598	600	1312	1256	639	647	661	1.2	1.35887	1.35248		1	1.24685	0.0614121	1.35887		0.1	0.431305	0.00407367	0.135887
0	136	136.5	136.5	138.5	129.5	128	132	131.5	123		0.6	401.5		0.05	128		0.6	368.5		0.025	110.5		0.8	468	466	1078	1043	566	475	472	1064	1066	564	509	516	0.96	1.0871	1.08199		0.8	1.07352	0.0441181	1.0871		0.05	0.398919	0.0159707	0.0679436
15	242.5	NA	146.5	142	139	134	128.5	129	132		0.4	138		0.025	126.5		0.4	204		0	112.5		0.6	318	354	764	720	400	340	364	753	726	406	403	403	0.72	0.815323	0.811491		0.6	0.789992	0.0426544	0.815323		0.025	0.388735	0.00443139	0.0339718
15	218.5	171.5	139.5	134.5	139.5	128	127.5	129.5	125.5		1	870.5		0	125.25		0.2	116.5		0.1	115.5		0.4	208	230	420	392	253	212	221	404	397	251	231	235	0.48	0.543548	0.540994		0.4	0.533758	0.00920265	0.543548		0	0.380792	0.00342447	0
15	245.5	NA	159	132	129.5	127.5	127.5	127	122.25		0.8	683		0.2	129		1	701		0.05	112		0.2	139	145	228	206	176	143	150	223	211	170	182	184	0.24	0.271774	0.270497							0	0.37957	0.00199568	0
35	887	620.5	319	136.5	127	127	128.5	131	125.25		0.6	354		0.1	125.5		0.8	565.5		0.025	115		0.1	123	122	160	165	146	122	121	164	167	140	133	133	0.12	0.135887	0.135248
35	903.5	626.5	297.5	144.5	133	129.5	131	128.5	142.5		0.4	150		0.05	122		0.6	338		0	125		0.05	110	122	145	116	108	116	123	143	118	108	112	117	0.06	0.0679436	0.0676242
35	897.5	NA	409.5	130	127.5	127.5	122	118.5	122		1	864.5		0.025	123.5		0.4	246		0.1	110		0.025	114	113	115	126	110	113	117	116	123	113	108	116	0.03	0.0339718	0.0338121
49	860.5	647.5	401.5	138	129	128	128	126.5	125.25		0.8	NA		0	128.75		0.2	118.5		0.05	112		0	109	108	114	113	106	105	107	111	113	106	118	118	0	0	0
49	870.5	683	354	150	129	125.5	122	123.5	128.75		0.6	434.5		0.2	123.5		1	675.5		0.025	110.5		0	117	111	109	120	104	103	116	110	113	107	113	110	0	0	0
49	864.5	NA	434.5	130.5	123.5	121.5	125	119	117.25		0.4	130.5		0.1	121.5		0.8	NA		0	111
343	722	609	450	202.5	116	117	112	111.5	114.75					0.05	125		0.6	393
343	767.5	657.5	432.5	255	123.5	117	113.5	121.5	116.5					0.025	119		0.4	221
343	767.5	NA	493	247	122.5	117	109.5	111	113.5					0	117.25		0.2	113.5
355	671	591	405	208.5	117	119.5	109.5	124.5	116
355	739	634	407	249.5	122.5	118.5	113.5	116	125
355	733.5	NA	469	239	118.5	115	112	116.5	107.5
368	680	570	403	202.5	120	116	114	115.5	117.75
368	737	608	385.5	240	127	119	114	114	136.75
368	726	NA	437	227.5	120.5	117.5	112	109	114
423	653.5	545.5	372	213	121	114.5	108	109.5	111.5
423	719	577.5	363.5	250	117.5	112	114	117	133.5
423	703.5	NA	413	227	119	115	110	114	106.5
436	647.5	543	368.5	204	116.5	111.5	112.5	110.5	112.5
436	701	565.5	338	246	118.5	115.5	112	115	125
436	675.5	NA	393	221	113.5	110	112	110.5	111
[truncated: 50 more columns]

## Sheet: Table S4
ELFA1					ELFA2					ELFA3					Huang1992			Commercial ELFA calibration curves:	a		b		c		d		e		f		g		h		i		j		k		l		m		n		o		p
provisional_ELFA	average	SD	ELFA1_real_prov_uM_5sup		provisional_ELFA	average	SD	ELFA2_real_prov_uM_5sup		provisional_ELFA	average	SD	ELFA3_real_prov_uM_5sup		mM	RFU			RFU	ELFAconc	RFU	ELFAconc	RFU	ELFAconc	RFU	ELFAconc	RFU	ELFAconc	RFU	ELFAconc	RFU	ELFAconc	RFU	ELFAconc	RFU	ELFAconc	RFU	ELFAconc	RFU	ELFAconc	RFU	ELFAconc	RFU	ELFAconc	RFU	ELFAconc	RFU	ELFAconc	RFU
1.2	0.809953	0.0221769	1.44		1.2	1.3049	0.0213431	1.63065		1.2	0.778382	0.0194686	1.62298		0.15	0			227.46	0	402.24	700	11.931	0	14.733	0	22.548	0	13.582	0	26.352	0	22.548	0	21.207	0	20.181	0	25.539	0	25.922	0	21.435	0	130.33	0	50.158	0	10.528
1	0.721554	0.00639363	1.2		1	1.24685	0.0614121	1.35887		1	0.738053	0.115618	1.35248		0.5	10			223.74	0	411.49	700	11.954	0	14.667	0	21.994	0	13.438	0	26.344	0	21.994	0	20.965	0	20.145	0	25.309	0	25.922	0	21.232	0	130.12	0	50.31	0	10.518
0.8	0.631933	0.0117007	0.96		0.8	1.07352	0.0441181	1.0871		0.8	0.640285	0.0770603	1.08199		1	118			222.79	0	409.93	700	11.872	0	14.867	0	21.233	0	13.21	0	26.073	0	21.233	0	20.904	0	20.253	0	25.213	0	25.855	0	21.124	0	125.01	0	50.284	0	10.456
0.6	0.559626	0.00970868	0.72		0.6	0.789992	0.0426544	0.815323		0.6	0.51339	0.00779694	0.811491		2	309			223.12	0	397.45	700	54.197	50	61.115	50	20.807	0	471.84	500	66.335	50	20.807	0	44.619	50	41.432	50	103.07	50	78.939	50	76.88	50	172.52	50	93.22	50	95.541
0.4	0.468579	0.00499475	0.48		0.4	0.533758	0.00920265	0.543548		0.4	0.447192	0.00846697	0.540994		5	496			221.59	0	394.71	700	55.256	50	65.02	50	20.411	0	471.08	500	67.716	50	20.411	0	53.463	50	43.332	50	91.982	50	78.949	50	75.427	50	163.17	50	91.333	50	88.039
0.2	0.414807	0.00354355	0.24		0.2	0.476523	0.00115221	0.271774		0.2	0.431305	0.0143988	0.270497		10	610			220.32	0	399.49	700	58.276	50	61.576	50	22.693	0	442.32	500	73.461	50	22.693	0	53.282	50	43.716	50	92.846	50	77.459	50	74.75	50	160.4	50	89.883	50	74.381
0.1	0.394846	0.00372617	0.12		0.1	0.431305	0.00407367	0.135887		0.1	0.401364	0.00348055	0.135248		20	660			217.25	0	395.44	700	53.251	50	61.456	50	33.613	10	598.12	1000	70.043	50	33.613	10	46.961	50	64.604	100	107.64	50	320.16	250	74.335	50	162.36	50	124.43	100	108.56
0.05	0.38955	0.00269191	0.06		0.05	0.398919	0.0159707	0.0679436		0.05	0.386291	0.00508257	0.0676242						217.02	0	405.08	700	54.073	50	62.226	50	33.82	10	608.84	1000	66.067	50	33.82	10	50.921	50	64.465	100	103.29	50	319.1	250	78.243	50	163.27	50	128.05	100	133.07
0.025	0.381403	0.00269191	0.03		0.025	0.388735	0.00443139	0.0339718		0.025	0.377736	0.00180656	0.0338121						215.24	0	396.72	700	54.024	50	59.637	50	32.672	10	587.25	1000	68.217	50	32.672	10	46.656	50	74.044	100	104.34	50	319.46	250	80.98	50	163.46	50	130.8	100	117.37
0	0.37631	0.00266091	0		0	0.380792	0.00342447	0		0	0.376718	0.00105182	0						313.07	100	291.5	500	93.368	100	105.9	100	77.645	50	997.06	1250	114.67	100	77.645	50	77.518	100	64.275	100	183.15	100	317.21	250	114.44	100	220.27	100	127.19	100	91.566
0	0.375903	0.001696	0		0	0.37957	0.00199568	0		0	0.373459	0.00367384	0						310.05	100	278.65	500	92.959	100	104.41	100	81.904	50	979.26	1250	107.87	100	81.904	50	80.829	100	62.709	100	169.92	100	317.14	250	114.62	100	219.19	100	121.35	100	100.77
																			309.11	100	289.23	500	94.084	100	101.81	100	83.253	50	976.39	1250	106.68	100	83.253	50	83.019	100	62.778	100	177.2	100	315.37	250	114.39	100	216.85	100	125.89	100	95.178
																			306.55	100	268.4	500	93.476	100	99.408	100	81.389	50	976.27	1250	112.04	100	81.389	50	187.11	250	154.09	250	172.32	100	307.08	250	310	250	218.48	100	234.08	250	83.976
																			302.25	100	262.82	500	92.881	100	100.22	100	83.771	50	980.59	1250	110.62	100	83.771	50	177.49	250	161	250	173.31	100	308.98	250	318.53	250	217.53	100	230.86	250	78.639
																			300.52	100	268.23	500	93.623	100	100.59	100	78.622	50	975.65	1250	107.86	100	78.622	50	182.22	250	180.4	250	188.99	100	310.84	250	312.8	250	215.28	100	234.97	250	85.106
																			446.76	200	276.53	500	264.81	250	256.79	250	144.68	100			266.04	250	144.68	100	196.62	250	175.52	250	448.38	250	311.12	250	303.74	250	370.49	250	247.33	250	245.05
																			449.61	200	277.53	500	260.86	250	258.84	250	145.36	100			272.76	250	145.36	100	190.55	250	166.96	250	491.96	250	310.78	250	302.05	250	368.96	250	240.07	250	214.97
																			436.97	200	282.01	500	259.49	250	256.15	250	144.21	100			287.32	250	144.21	100	170.45	250	165.49	250	473.76	250	307.93	250	301.88	250	368.15	250	246.41	250	193.02
																			430.61	200	144.18	250	257.68	250	255.45	250	139.88	100			277.25	250	139.88	100	175.58	250	149.8	250	457.6	250	618.04	500	559.65	500	366	250	405.76	500	216.29
																			410.95	200	141.68	250	258.24	250	256.74	250	145.09	100			263.38	250	145.09	100	184.03	250	155.74	250	442.26	250	610.75	500	550	500	364.49	250	422	500	199.46
																			412.33	200	153.47	250	260.42	250	255.97	250	140.52	100			261.94	250	140.52	100	190.07	250	152.38	250	413.39	250	616.61	500	556.39	500	365.33	250	420.74	500	208.08
																			419.21	200	155.08	250	501.18	500	520.46	500	371.19	200			514.85	500	371.19	200	315.75	500	168.83	250	411.99	250	607.75	500	556.14	500	719.39	500	413.23	500	212
																			423.47	200	151.58	250	488.43	500	514.42	500	362.94	200			522.56	500	362.94	200	354.24	500	161.26	250	428.43	250	607.1	500	552.2	500	703.16	500	405.8	500	218.83
																			426.32	200	144.66	250	493.47	500	521.28	500	356.84	200			518.9	500	356.84	200	351.75	500	160.07	250	427.52	250	604.48	500	550.09	500	704.35	500	424.87	500	220.2
																			433.64	200	144.17	250	493.79	500	524.71	500	357.03	200			503.51	500	357.03	200	355.83	500	257.88	500	414.06	250	605.7	500	804.73	750	715.61	500	420.46	500	457.61
																			436.87	200	146.64	250	492.1	500	524.53	500	348.39	200			515.17	500	348.39	200	337.24	500	264.99	500	415.37	250	598.07	500	809.8	750	716.33	500	408.32	500	433.37
																			421.58	200	145.54	250	489.02	500	521.13	500	342.16	200			527.46	500	342.16	200	316.46	500	267.55	500	423.84	250	592.79	500	797.38	750	713.22	500	393.91	500	439.92
																			520.28	400	122.56	100	784.99	750	858.86	750	613.51	400			805.74	750	613.51	400	341.65	500	275.79	500	887.98	500	603.79	500	785.44	750	984.37	750	418.51	500	429.47
																			554.27	400	113.38	100	786.76	750	860.72	750	656.17	400			797.06	750	656.17	400	341.84	500	304.74	500	842.24	500	606.85	500	777.61	750	1004.4	750	402.78	500	424.25
																			561.54	400	105.09	100	779.03	750	857.96	750	687.94	400			810.22	750	687.94	400	334.28	500	308.86	500	864.99	500	613.71	500	770.58	750	971.53	750	390.73	500	413.87
																			539.28	400	110.9	100	768.58	750	854.38	750	633.06	400			801.45	750	633.06	400	485.76	750	258.82	500	831.2	500	893.4	750	767.58	750	976.23	750	637.96	750	454.83
																			565.36	400	117.76	100	767.79	750	854.16	750	627.14	400			803.17	750	627.14	400	486.39	750	253.46	500	841.02	500	892.9	750	759.99	750	972.95	750	643.19	750	479.63
																			550.32	400	117.32	100	771.91	750	852.78	750	604.44	400			802.56	750	604.44	400	517.82	750	264.3	500	816.01	500	891.99	750	754.55	750	961.08	750	668.73	750	437.82
																			526.27	400	119.2	100			850.54	750	604.88	400					604.88	400	509.26	750	255.88	500	810.97	500	892	750	757.1	750			651.01	750	422.59
																			527.45	400	130.9	100			856.27	750	606.87	400					606.87	400	510.51	750	251.4	500	848.34	500	888.17	750	753.84	750			654.46	750	431.38
																			518.83	400	122.92	100			860.55	750	605.56	400					605.56	400	505.61	750	261.15	500	846.32	500	887.84	750	752.28	750			642.17	750	419.97
																			523.14	400	60.103	50					785.3	500					785.3	500	510.65	750	445.16	750	825.47	500	889.03	750	814.1	750			670.28	750	406.11
																			519.49	400	62.581	50					766.49	500					766.49	500	499.34	750	465.93	750	817.42	500	887.72	750	809.74	750			670.7	750	407.83
																			522.48	400	61.134	50					752.74	500					752.74	500	496.73	750	448.02	750	805.19	500	889.35	750	793.72	750			655.53	750	391.44
																			728.49	900	56.732	50					736.09	500					736.09	500			452.89	750	846.68	500									637.58
																			735.09	900	62.517	50					735.22	500					735.22	500			454.78	750	832.92	500									579.97
																			756.41	900	59.061	50					742.41	500					742.41	500			440.57	750	836.12	500									607.75
																			762.25	900	56.138	50					748.39	500					748.39	500					862.67	500									591.03
																			756.62	900	55.791	50					747.22	500					747.22	500					850.68	500									650.1
																			751.34	900	14.397	0					749.19	500					749.19	500					833.18	500									660.52
																			738.63	900	13.228	0					871.54	600					871.54	600					944.2	625									590.34
																			739.9	900	13.782	0					877.72	600					877.72	600					947.99	625									597.67
																			731.59	900	13.331	0					880.08	600					880.08	600					898.16	625									557.01
																			762.3	937.5	13.013	0					854.14	600					854.14	600					922.34	625									567.62
																			760.92	937.5	13.1	0					858.8	600					858.8	600					912.69	625									603.56
																			756.67	937.5	13.016	0					856.5	600					856.5	600					901.84	625									599.71
																			758.25	937.5	13.009	0					990.47	650					990.47	650					891.94	625									542.26
																			730.58	937.5	12.875	0					958.66	650					958.66	650					891.07	625									537.42
																			747.91	937.5	13.501	0					943.83	650					943.83	650					875.35	625									588.67
																			890.61	1000	14.406	0					960.72	650					960.72	650					899.52	625									639.47
																			880.12	1000	14.707	0					951.16	650					951.16	650					889.31	625									589.21
																			849.81	1000	13.179	0					930.93	650					930.93	650					884.68	625									646.41
																			856.13	1000	13.147	0					928.77	650					928.77	650					898.47	625									643.52
																			810.54	1000	12.855	0					938.07	650					938.07	650					892.04	625									633.01
																			793.84	1000	12.898	0					946.33	650					946.33	650					890.3	625									631.62
																			811.67	1000	13.139	0					947.26	650					947.26	650					1015.7	750
																			805.59	1000	13.255	0					942.35	650					942.35	650					1015.7	750
																			806.21	1000							934.59	650					934.59	650					1015.7	750
																																															a
																																															4 400,0 535,7258 400,0
																																															5 900,0 744,4800 900,0
																																																	535.726
																																																	744.48
																																																0,800 0,25562289
																																																0,600 0,18331522
[truncated: 25 more columns]
